# Supplementary material for: Rhizoslides: paper-based growth system for non-destructive, high throughput phenotyping of root development by means of image analysis
Source: Plant Methods. 2014 May 27;10:13. doi: 10.1186/1746-4811-10-13 (PMC4105838; doi:10.1186/1746-4811-10-13)
Supplement: Additional file 7 — Correlation of total root length, surface and diameter between WinRhizo, SmartRoot and GiARoots. A: Based on original images of the roots. B: Based on images of the artificial roots. [file 1746-4811-10-13-S7.zip]

Archive with 2 entries (2 files):
- 1153854852120962_add7A.pdf
- 1153854852120962_add7B.pdf
